# Supplementary material for: Drug-target Mendelian randomization analysis supports lowering plasma ANGPTL3, ANGPTL4, and APOC3 levels as strategies for reducing cardiovascular disease risk
Source: Eur Heart J Open. 2024 Apr 30;4(3):oeae035. doi: 10.1093/ehjopen/oeae035 (PMC11182694; doi:10.1093/ehjopen/oeae035)
Supplement: oeae035_Supplementary_Data [file oeae035_supplementary_data.zip]

Archive with 2 entries (2 files):
- online_supplemental_tables_1_10.docx
- supplemental_note_clean.pdf
